# Supplementary material for: ‘One DB to rule them all’—the RING: a Regulatory INteraction Graph combining TFs, genes/proteins, SNPs, diseases and drugs
Source: Database (Oxford). 2019 Nov 4;2019:baz108. doi: 10.1093/database/baz108 (PMC6827393; doi:10.1093/database/baz108)
Supplement: add_mat_baz108 [file add_mat_baz108.zip]

Archive with 1 entries (1 files):
- add_mat_baz108.docx
